# Supplementary material for: Lipidome alterations in human prefrontal cortex during development, aging, and cognitive disorders
Source: Mol Psychiatry. 2018 Aug 8;25(11):2952–69. doi: 10.1038/s41380-018-0200-8 (PMC7577858; doi:10.1038/s41380-018-0200-8)
Supplement: Supplementary file 2 — Table S1 [file 41380_2018_200_MOESM2_ESM.xlsx]

## Sheet: Table_sampleInfo_with_individua
Table S1. Sample information. Related to Figure 1, Figure 5 and Figure S7.
Sample_ID	Individual_ID	Age1	Sex2	Ethnicity2	RIN3	PMI2	Diagnosis	DS1_lipid4	DS2_lipid4	DS1_RNA-seq_sample_index5		1 Age includes gestational period (280 days).
DS1_001	human_193	1.26712	M	Han Chinese	NA	NA	No neurological disease	1	0	0		2 Sex, ethnicity and postmortem interval (PMI) of samples not provided by sample providers are marked with "NA"
DS1_002	human_170	1.76712	M	Han Chinese	7.1	NA	No neurological disease	1	0	P5-4
DS1_003	human_260	1.76712	F	Han Chinese	7.9	NA	No neurological disease	1	0	P6-11		3 RNA integrity number (RIN) of samples not used for this or previous transcriptome studies or without measurable RIN are marked with "NA". Eight samples without measurable RIN were used for this transcriptome study because of 28S/18S ribosomal RNA ratio was around two suggesting reasonable RNA quality
DS1_004	human_290	1.76712	F	Han Chinese	4.9	NA	No neurological disease	1	0	0
DS1_005	human_261	2.26712	M	Han Chinese	2.1	NA	No neurological disease	1	0	0
DS1_006	human_238	2.26712	M	Han Chinese	NA	NA	No neurological disease	1	0	0
DS1_007	human_204	2.46712	F	Han Chinese	6.9	NA	No neurological disease	1	0	P7-12		4 Samples used in DS1 and DS2 are marked with "1"
DS1_008	human_236	3.16712	M	Han Chinese	5.2	NA	No neurological disease	1	0	0		5 Samples not used for transcriptome measurment are marked with "0"
DS1_009	human_177	4.76712	M	Han Chinese	NA	NA	No neurological disease	1	0	0
DS1_010	human_177	4.76712	M	Han Chinese	NA	NA	No neurological disease	1	0	0
DS1_011	human_192	4.76712	M	Han Chinese	NA	NA	No neurological disease	1	0	0
DS1_012	human_231	4.76712	F	Han Chinese	NA	NA	No neurological disease	1	0	0
DS1_013	human_254	4.76712	M	Han Chinese	1.6	NA	No neurological disease	1	0	0
DS1_014	human_306	4.76712	F	Han Chinese	5.2	NA	No neurological disease	1	0	0
DS1_015	human_183	5.76712	M	Han Chinese	NA	NA	No neurological disease	1	0	0
DS1_016	human_195	6.26712	M	Han Chinese	NA	NA	No neurological disease	1	0	0
DS1_017	human_223	6.36712	M	Han Chinese	NA	NA	No neurological disease	1	0	0
DS1_018	human_201	7.76712	M	Han Chinese	NA	NA	No neurological disease	1	0	0
DS1_019	human_296	8.76712	F	Han Chinese	4.6	NA	No neurological disease	1	0	0
DS1_020	human_171	9.76712	M	Han Chinese	NA	NA	No neurological disease	1	0	0
DS1_021	human_172	9.76712	M	Han Chinese	6.4	NA	No neurological disease	1	0	P4-8
DS1_022	human_245	9.76712	M	Han Chinese	4.4	NA	No neurological disease	1	0	0
DS1_023	human_197	10.7671	F	Han Chinese	NA	NA	No neurological disease	1	0	0
DS1_024	human_268	13.7671	M	Han Chinese	2.4	NA	No neurological disease	1	0	0
DS1_025	human_199	15.7671	M	Han Chinese	NA	NA	No neurological disease	1	0	0
DS1_026	human_186	15.7671	F	Han Chinese	6.2	NA	No neurological disease	1	0	P4-12
DS1_027	human_1	16.7671	F	Han Chinese	7.7	NA	No neurological disease	1	0	P3-11
DS1_028	human_185	16.7671	F	Han Chinese	NA	NA	No neurological disease	1	0	0
DS1_029	human_246	16.7671	M	Han Chinese	4.8	NA	No neurological disease	1	0	0
DS1_030	human_269	16.7671	M	Han Chinese	3.7	NA	No neurological disease	1	0	0
DS1_031	human_206	17.7671	M	Han Chinese	NA	NA	No neurological disease	1	0	0
DS1_032	human_212	17.7671	M	Han Chinese	NA	NA	No neurological disease	1	0	0
DS1_033	human_235	17.7671	M	Han Chinese	8.2	NA	No neurological disease	1	0	P6-8
DS1_034	human_295	17.7671	M	Han Chinese	5.9	NA	No neurological disease	1	0	0
DS1_035	human_222	18.7671	M	Han Chinese	NA	NA	No neurological disease	1	0	0
DS1_036	human_286	18.7671	F	Han Chinese	2.3	NA	No neurological disease	1	0	0
DS1_037	human_196	20.7671	M	Han Chinese	NA	NA	No neurological disease	1	0	0
DS1_038	human_229	20.7671	F	Han Chinese	NA	NA	No neurological disease	1	0	0
DS1_039	human_213	20.7671	M	Han Chinese	NA	NA	No neurological disease	1	0	0
DS1_040	human_244	20.7671	M	Han Chinese	4.2	NA	No neurological disease	1	0	0
DS1_041	human_239	20.7671	F	Han Chinese	NA	NA	No neurological disease	1	0	0
DS1_042	human_264	20.7671	M	Han Chinese	6.2	NA	No neurological disease	1	0	0
DS1_043	human_208	21.7671	F	Han Chinese	NA	NA	No neurological disease	1	0	0
DS1_044	human_210	21.7671	F	Han Chinese	6	NA	No neurological disease	1	0	P3-8
DS1_045	human_277	21.7671	M	Han Chinese	7.8	NA	No neurological disease	1	0	P6-6
DS1_046	human_298	21.7671	F	Han Chinese	6.8	NA	No neurological disease	1	0	P4-10
DS1_047	human_200	22.7671	M	Han Chinese	NA	NA	No neurological disease	1	0	0
DS1_048	human_276	22.7671	M	Han Chinese	4.9	NA	No neurological disease	1	0	0
DS1_049	human_282	23.7671	M	Han Chinese	6.4	NA	No neurological disease	1	0	0
DS1_050	human_240	24.7671	F	Han Chinese	NA	NA	No neurological disease	1	0	0
DS1_051	human_294	25.7671	M	Han Chinese	NA	NA	No neurological disease	1	0	0
DS1_052	human_191	27.7671	F	Han Chinese	NA	NA	No neurological disease	1	0	0
DS1_053	human_283	27.7671	M	Han Chinese	7.4	NA	No neurological disease	1	0	P1-10
DS1_054	human_267	27.7671	M	Han Chinese	6.5	NA	No neurological disease	1	0	0
DS1_055	human_257	28.7671	M	Han Chinese	5	NA	No neurological disease	1	0	0
DS1_056	human_266	28.7671	M	Han Chinese	2.6	NA	No neurological disease	1	0	0
DS1_057	human_301	28.7671	M	Han Chinese	3.1	NA	No neurological disease	1	0	0
DS1_058	human_227	29.7671	M	Han Chinese	NA	NA	No neurological disease	1	0	0
DS1_059	human_166	30.7671	F	Han Chinese	NA	NA	No neurological disease	1	0	0
DS1_060	human_279	30.7671	M	Han Chinese	NA	NA	No neurological disease	1	0	0
DS1_061	human_173	32.7671	M	Han Chinese	NA	NA	No neurological disease	1	0	0
DS1_062	human_203	32.7671	F	Han Chinese	7.8	NA	No neurological disease	1	0	P5-8
DS1_063	human_288	32.7671	F	Han Chinese	3.7	NA	No neurological disease	1	0	0
DS1_064	human_284	32.7671	F	Han Chinese	4.6	NA	No neurological disease	1	0	0
DS1_065	human_232	33.7671	M	Han Chinese	NA	NA	No neurological disease	1	0	0
DS1_066	human_256	33.7671	F	Han Chinese	5.4	NA	No neurological disease	1	0	0
DS1_067	human_247	33.7671	M	Han Chinese	5.3	NA	No neurological disease	1	0	0
DS1_068	human_263	35.7671	M	Han Chinese	6.3	NA	No neurological disease	1	0	P5-1
DS1_069	human_300	37.7671	M	Han Chinese	6.9	NA	No neurological disease	1	0	0
DS1_070	human_293	38.7671	M	Han Chinese	NA	NA	No neurological disease	1	0	0
DS1_071	human_202	39.7671	F	Han Chinese	NA	NA	No neurological disease	1	0	0
DS1_072	human_228	39.7671	M	Han Chinese	NA	NA	No neurological disease	1	0	0
DS1_073	human_242	39.7671	F	Han Chinese	4.4	NA	No neurological disease	1	0	0
DS1_074	human_278	39.7671	F	Han Chinese	4.8	NA	No neurological disease	1	0	0
DS1_075	human_273	39.7671	F	Han Chinese	2.6	NA	No neurological disease	1	0	0
DS1_076	human_265	39.7671	M	Han Chinese	7.1	NA	No neurological disease	1	0	0
DS1_077	human_168	40.7671	F	Han Chinese	NA	NA	No neurological disease	1	0	0
DS1_078	human_194	40.7671	M	Han Chinese	NA	NA	No neurological disease	1	0	0
DS1_079	human_217	40.7671	M	Han Chinese	NA	NA	No neurological disease	1	0	0
DS1_080	human_218	40.7671	M	Han Chinese	NA	NA	No neurological disease	1	0	0
DS1_081	human_243	40.7671	M	Han Chinese	4.5	NA	No neurological disease	1	0	0
DS1_082	human_241	40.7671	M	Han Chinese	6.1	NA	No neurological disease	1	0	0
DS1_083	human_297	40.7671	F	Han Chinese	6.3	NA	No neurological disease	1	0	P2-6
DS1_084	human_308	40.7671	M	Han Chinese	NA	NA	No neurological disease	1	0	0
DS1_085	human_180	41.7671	M	Han Chinese	NA	NA	No neurological disease	1	0	0
DS1_086	human_291	42.7671	M	Han Chinese	4.2	NA	No neurological disease	1	0	0
DS1_087	human_169	45.7671	M	Han Chinese	NA	NA	No neurological disease	1	0	0
DS1_088	human_226	45.7671	M	Han Chinese	6.6	NA	No neurological disease	1	0	P2-11
DS1_089	human_253	45.7671	M	Han Chinese	9.1	NA	No neurological disease	1	0	P4-19
DS1_090	human_250	46.7671	M	Han Chinese	6.5	NA	No neurological disease	1	0	0
DS1_091	human_275	46.7671	M	Han Chinese	6.2	NA	No neurological disease	1	0	0
DS1_092	human_299	46.7671	F	Han Chinese	NA	NA	No neurological disease	1	0	P3-10
DS1_093	human_255	47.7671	F	Han Chinese	5.6	NA	No neurological disease	1	0	0
DS1_094	human_303	47.7671	F	Han Chinese	6.4	NA	No neurological disease	1	0	P4-1
DS1_095	human_302	47.7671	F	Han Chinese	7.1	NA	No neurological disease	1	0	0
DS1_096	human_251	49.7671	M	Han Chinese	5.5	NA	No neurological disease	1	0	0
DS1_097	human_252	49.7671	M	Han Chinese	5.6	NA	No neurological disease	1	0	0
DS1_098	human_248	49.7671	F	Han Chinese	5.2	NA	No neurological disease	1	0	0
DS1_099	human_281	49.7671	M	Han Chinese	4.4	NA	No neurological disease	1	0	0
DS1_100	human_272	49.7671	M	Han Chinese	5.8	NA	No neurological disease	1	0	0
DS1_101	human_207	50.7671	M	Han Chinese	NA	NA	No neurological disease	1	0	0
DS1_102	human_190	50.7671	M	Han Chinese	NA	NA	No neurological disease	1	0	0
DS1_103	human_224	50.7671	M	Han Chinese	8.4	NA	No neurological disease	1	0	P5-2
DS1_104	human_219	50.7671	M	Han Chinese	NA	NA	No neurological disease	1	0	0
DS1_105	human_270	50.7671	M	Han Chinese	5.9	NA	No neurological disease	1	0	0
DS1_106	human_271	51.7671	M	Han Chinese	3	NA	No neurological disease	1	0	0
DS1_107	human_175	52.7671	M	Han Chinese	NA	NA	No neurological disease	1	0	0
DS1_108	human_237	58.7671	M	Han Chinese	3.5	NA	No neurological disease	1	0	0
DS1_109	human_178	59.7671	F	Han Chinese	NA	NA	No neurological disease	1	0	0
DS1_110	human_258	59.7671	M	Han Chinese	2.1	NA	No neurological disease	1	0	0
DS1_111	human_285	59.7671	M	Han Chinese	2.9	NA	No neurological disease	1	0	0
DS1_112	human_309	59.7671	F	Han Chinese	4.2	NA	No neurological disease	1	0	P1-1
DS1_113	human_310	59.7671	M	Han Chinese	NA	NA	No neurological disease	1	0	0
DS1_114	human_167	60.7671	M	Han Chinese	7.2	NA	No neurological disease	1	0	P2-8
DS1_115	human_174	60.7671	M	Han Chinese	NA	NA	No neurological disease	1	0	0
DS1_116	human_184	60.7671	F	Han Chinese	NA	NA	No neurological disease	1	0	0
DS1_117	human_292	60.7671	F	Han Chinese	8.5	NA	No neurological disease	1	0	P1-5
DS1_118	human_280	60.7671	F	Han Chinese	6.7	NA	No neurological disease	1	0	0
DS1_119	human_182	61.7671	M	Han Chinese	NA	NA	No neurological disease	1	0	0
DS1_120	human_181	61.7671	M	Han Chinese	NA	NA	No neurological disease	1	0	0
DS1_121	human_214	63.7671	F	Han Chinese	NA	NA	No neurological disease	1	0	0
DS1_122	human_215	64.7671	F	Han Chinese	NA	NA	No neurological disease	1	0	0
DS1_123	human_188	65.7671	M	Han Chinese	NA	NA	No neurological disease	1	0	0
DS1_124	human_262	65.7671	M	Han Chinese	6	NA	No neurological disease	1	0	0
DS1_125	human_259	65.7671	M	Han Chinese	5.6	NA	No neurological disease	1	0	P5-5
DS1_126	human_189	67.7671	M	Han Chinese	NA	NA	No neurological disease	1	0	0
DS1_127	human_274	67.7671	F	Han Chinese	2.6	NA	No neurological disease	1	0	0
DS1_128	human_187	69.7671	M	Han Chinese	7.3	NA	No neurological disease	1	0	P4-7
DS1_129	human_289	70.7671	M	Han Chinese	6.2	NA	No neurological disease	1	0	0
DS1_130	human_176	75.7671	M	Han Chinese	NA	NA	No neurological disease	1	0	0
DS1_131	human_211	0.769863	M	Han Chinese	NA	NA	No neurological disease	1	0	0
DS1_132	human_307	0.769863	F	Han Chinese	2.2	NA	No neurological disease	1	0	0
DS1_133	human_249	1.60046	F	Han Chinese	5.5	NA	No neurological disease	1	0	0
DS1_134	human_233	0.816438	F	Han Chinese	9.2	NA	No neurological disease	1	0	P7-7
DS1_135	human_179	0.843836	M	Han Chinese	NA	NA	No neurological disease	1	0	0
DS1_136	human_198	1.10046	M	Han Chinese	NA	NA	No neurological disease	1	0	0
DS1_137	human_225	0.89589	M	Han Chinese	NA	NA	No neurological disease	1	0	0
DS1_138	human_230	0.783562	M	Han Chinese	7.9	NA	No neurological disease	1	0	P5-11
DS1_139	human_221	1.26712	F	Han Chinese	NA	NA	No neurological disease	1	0	0
DS1_140	human_209	0.786301	F	Han Chinese	8.4	NA	No neurological disease	1	0	P4-6
DS1_141	human_216	1.35046	M	Han Chinese	8.2	NA	No neurological disease	1	0	P2-19
DS1_142	human_205	0.767123	M	Han Chinese	6.4	NA	No neurological disease	1	0	P7-5
DS1_143	human_220	0.767123	F	Han Chinese	8.2	NA	No neurological disease	1	0	P7-19
DS1_144	human_234	0.767123	M	Han Chinese	NA	NA	No neurological disease	1	0	0
DS1_145	human_311	0.767123	F	Han Chinese	7.3	NA	No neurological disease	1	0	0
DS1_146	human_2	0.778082	M	African_American	8.8	5	No neurological disease	1	0	0
DS1_147	human_7	0.808219	F	African_American	8.8	3	No neurological disease	1	0	0
DS1_148	human_19	0.819178	F	Caucasian	6.6	14	No neurological disease	1	0	P7-1
DS1_149	human_9	0.819178	M	African_American	6.6	9	No neurological disease	1	0	0
DS1_150	human_13	0.849315	F	Caucasian	NA	9	No neurological disease	1	0	P7-4
DS1_151	human_4	0.860274	M	Caucasian	9.2	7	No neurological disease	1	0	P6-10
DS1_152	human_21	1.02466	M	Caucasian	NA	12	No neurological disease	1	0	P6-5
DS1_153	human_117	1.0274	F	Caucasian	NA	11	No neurological disease	1	0	0
DS1_154	human_11	1.03562	M	African_American	NA	14	No neurological disease	1	0	0
DS1_155	human_12	1.13151	F	African_American	4.5	11	No neurological disease	1	0	0
DS1_156	human_15	1.26301	F	African_American	8.4	1	No neurological disease	1	0	0
DS1_157	human_5	1.27671	F	African_American	7.7	22	No neurological disease	1	0	0
DS1_158	human_8	1.28767	M	Caucasian	6.7	11	No neurological disease	1	0	0
DS1_159	human_10	1.29589	M	Caucasian	4.3	36	No neurological disease	1	0	0
DS1_160	human_16	1.30411	F	Caucasian	8.2	24	No neurological disease	1	0	P1-8
DS1_161	human_17	1.32603	M	African_American	8.4	6	No neurological disease	1	0	0
DS1_162	human_18	1.3726	M	Caucasian	6.9	20	No neurological disease	1	0	0
DS1_163	human_20	1.43014	F	African_American	5.6	21	No neurological disease	1	0	0
DS1_164	human_3	1.50685	M	Caucasian	4.6	10	No neurological disease	1	0	0
DS1_165	human_6	1.50959	M	Caucasian	8.6	10	No neurological disease	1	0	P3-2
DS1_166	human_14	1.66575	F	African_American	3.3	10	No neurological disease	1	0	0
DS1_167	human_390	1.98082	M	African_American	7.6	19	No neurological disease	1	1	0
DS1_168	human_424	2.10411	M	African_American	7.7	21	No neurological disease	1	0	0
DS1_169	human_50	2.10411	M	Caucasian	6.4	19	No neurological disease	1	1	P3-7
DS1_170	human_385	2.14247	M	African_American	7.6	21	No neurological disease	1	0	0
DS1_171	human_379	2.47671	M	African_American	4	10	No neurological disease	1	0	0
DS1_172	human_413	2.92329	F	African_American	7.5	21	No neurological disease	1	1	0
DS1_173	human_425	2.9726	M	African_American	6.2	11	No neurological disease	1	0	0
DS1_174	human_56	3.51507	M	African_American	3.3	14	No neurological disease	1	0	0
DS1_175	human_348	3.55069	M	African_American	6.4	12	No neurological disease	1	1	0
DS1_176	human_81	3.60274	M	Hispanic	NA	16	No neurological disease	1	0	0
DS1_177	human_383	5.23288	F	Han Chinese	7.7	21	No neurological disease	1	0	0
DS1_178	human_160	5.40274	M	Caucasian	6	18	No neurological disease	1	0	0
DS1_179	human_101	5.51781	F	African_American	8.1	15	No neurological disease	1	1	0
DS1_180	human_401	6.70685	F	Caucasian	8.4	20	No neurological disease	1	0	P6-12
DS1_181	human_382	7.64384	M	Caucasian	3.7	18	No neurological disease	1	0	0
DS1_182	human_103	8.51233	M	Caucasian	6.4	12	No neurological disease	1	1	0
DS1_183	human_73	8.60548	M	African_American	7.4	18	No neurological disease	1	0	0
DS1_184	human_335	8.7726	M	Caucasian	7.5	5	No neurological disease	1	1	P5-19
DS1_185	human_361	8.90411	F	African_American	7.3	20	No neurological disease	1	0	0
DS1_186	human_363	9.35342	F	African_American	7.1	20	No neurological disease	1	1	0
DS1_187	human_398	9.89315	F	African_American	5.9	20	No neurological disease	1	0	0
DS1_188	human_92	11.4849	F	African_American	7.4	22	No neurological disease	1	1	0
DS1_189	human_59	12.3096	F	Pacific Ocean Islands	NA	12	No neurological disease	1	0	0
DS1_190	human_23	12.5726	M	Caucasian	NA	20	No neurological disease	1	0	0
DS1_191	human_80	13.5808	M	Caucasian	NA	13	No neurological disease	1	0	0
DS1_192	human_107	13.6384	M	African_American	7.6	15	No neurological disease	1	0	0
DS1_193	human_74	13.7342	F	Caucasian	7.3	18	No neurological disease	1	0	P7-6
DS1_194	human_367	14.0384	M	Caucasian	7.2	5	No neurological disease	1	0	0
DS1_195	human_355	14.1781	F	African_American	7.5	17	No neurological disease	1	0	0
DS1_196	human_122	14.6849	M	Caucasian	NA	16	No neurological disease	1	0	0
DS1_197	human_325	14.7534	M	Caucasian	8.3	13	No neurological disease	1	1	0
DS1_198	human_430	14.9315	M	Caucasian	7.1	16	No neurological disease	1	0	0
DS1_199	human_110	15.3096	M	Caucasian	7.9	16	No neurological disease	1	0	0
DS1_200	human_43	15.389	M	Caucasian	7.4	10	No neurological disease	1	0	0
DS1_201	human_22	15.452	M	African_American	NA	12	No neurological disease	1	0	0
DS1_202	human_90	15.6301	M	Caucasian	NA	12	No neurological disease	1	0	P3-1
DS1_203	human_118	15.8849	F	Caucasian	8	5	No neurological disease	1	0	P2-2
DS1_204	human_83	16.0932	M	Caucasian	NA	9	No neurological disease	1	1	0
DS1_205	human_340	16.7041	F	Caucasian	NA	9	No neurological disease	1	0	P5-7
DS1_206	human_89	16.7562	F	Caucasian	6.2	11	No neurological disease	1	0	0
DS1_207	human_395	16.9671	M	Caucasian	6.1	7	No neurological disease	1	0	0
DS1_208	human_114	17.1096	M	Caucasian	NA	16	No neurological disease	1	0	P3-19
DS1_209	human_104	17.5096	M	Caucasian	9.1	15	No neurological disease	1	0	0
DS1_210	human_102	17.5178	F	Caucasian	NA	13	No neurological disease	1	0	0
DS1_211	human_41	18.2411	M	Caucasian	5.1	12	No neurological disease	1	0	0
DS1_212	human_396	18.8712	M	Caucasian	8.1	6	No neurological disease	1	0	0
DS1_213	human_375	19.1452	F	Caucasian	6.6	8	No neurological disease	1	0	0
DS1_214	human_393	19.4137	M	Caucasian	7.2	9	No neurological disease	1	0	P2-5
DS1_215	human_431	19.9562	F	Caucasian	6.6	7	No neurological disease	1	0	P3-5
DS1_216	human_120	20.9397	F	African_American	8.7	5	No neurological disease	1	1	0
DS1_217	human_339	21.3726	F	Caucasian	7.1	9	No neurological disease	1	1	0
DS1_218	human_39	21.4657	M	Caucasian	8.7	12	No neurological disease	1	0	0
DS1_219	human_399	22.337	M	Caucasian	3.7	19	No neurological disease	1	0	0
DS1_220	human_44	22.7014	M	Caucasian	9.7	13	No neurological disease	1	0	0
DS1_221	human_428	23.2137	M	Caucasian	3.8	9	No neurological disease	1	0	0
DS1_222	human_386	23.4137	F	Caucasian	8.7	10	No neurological disease	1	0	P1-11
DS1_223	human_391	23.6493	M	Caucasian	7.5	7	No neurological disease	1	1	0
DS1_224	human_52	23.6822	M	African_American	7.3	4	No neurological disease	1	0	0
DS1_225	human_380	23.7507	M	African_American	7.6	4	No neurological disease	1	0	0
DS1_226	human_346	25.9507	F	Caucasian	8	11	No neurological disease	1	0	P3-12
DS1_227	human_389	26.1753	F	Caucasian	8.7	7	No neurological disease	1	0	P6-2
DS1_228	human_76	26.1836	M	African_American	9.2	19	No neurological disease	1	0	0
DS1_229	human_77	26.1836	M	African_American	8.8	19	No neurological disease	1	1	0
DS1_230	human_373	27.4603	M	Caucasian	NA	18	No neurological disease	1	0	0
DS1_231	human_429	29.126	M	Caucasian	6.4	6	No neurological disease	1	0	P4-11
DS1_232	human_403	29.4219	M	Caucasian	8.2	17	No neurological disease	1	0	0
DS1_233	human_426	30.589	M	Hispanic	NA	12	No neurological disease	1	0	0
DS1_234	human_381	30.7616	M	Caucasian	7.8	19	No neurological disease	1	1	P2-7
DS1_235	human_84	32.7753	M	Caucasian	NA	7	No neurological disease	1	0	0
DS1_236	human_406	37.9918	M	Caucasian	6.8	12	No neurological disease	1	0	0
DS1_237	human_48	39.4	M	African_American	7.3	5	No neurological disease	1	0	0
DS1_238	human_427	39.7973	M	Caucasian	8.6	14	No neurological disease	1	0	P5-6
DS1_239	human_116	39.9699	M	African_American	7.9	12	No neurological disease	1	0	0
DS1_240	human_112	41.3753	F	African_American	7.6	15	No neurological disease	1	0	0
DS1_241	human_402	41.7534	M	Caucasian	7.5	23	No neurological disease	1	0	0
DS1_242	human_82	42.0986	M	Caucasian	NA	6	No neurological disease	1	0	0
DS1_243	human_420	42.4274	M	Caucasian	8.9	15	No neurological disease	1	1	0
DS1_244	human_105	43.1151	F	Caucasian	8.4	17	No neurological disease	1	0	P2-1
DS1_245	human_46	43.2849	M	Caucasian	7.8	19	No neurological disease	1	0	0
DS1_246	human_45	48.211	M	Caucasian	6.6	12	No neurological disease	1	0	0
DS1_247	human_352	48.8137	F	Caucasian	6.4	9	No neurological disease	1	0	0
DS1_248	human_356	48.9918	F	African_American	7.5	10	No neurological disease	1	0	0
DS1_249	human_100	50.2055	M	Caucasian	8.5	5	No neurological disease	1	0	P7-10
DS1_250	human_387	51.1945	M	African_American	6.9	8	No neurological disease	1	0	0
DS1_251	human_94	51.5808	M	Caucasian	7.2	5	No neurological disease	1	0	0
DS1_252	human_322	53.3425	F	African_American	7.5	15	No neurological disease	1	0	0
DS1_253	human_415	53.4055	M	Caucasian	7.1	16	No neurological disease	1	0	0
DS1_254	human_374	54.074	M	Caucasian	8.3	17	No neurological disease	1	1	0
DS1_255	human_384	54.3726	M	Caucasian	6.7	19	No neurological disease	1	0	0
DS1_256	human_97	54.7123	M	African_American	7.3	10	No neurological disease	1	0	0
DS1_257	human_410	55.3699	M	Caucasian	7.2	17	No neurological disease	1	0	0
DS1_258	human_326	55.3699	M	Caucasian	NA	17	No neurological disease	1	0	P7-8
DS1_259	human_333	55.6438	M	Caucasian	9	19	No neurological disease	1	0	P6-1
DS1_260	human_331	56.1206	M	Caucasian	2.1	16	No neurological disease	1	0	0
DS1_261	human_423	57.5808	M	Caucasian	NA	17	No neurological disease	1	0	0
DS1_262	human_416	58.0932	M	Caucasian	7.8	16	No neurological disease	1	0	P6-4
DS1_263	human_338	58.4384	M	Caucasian	9.4	16	No neurological disease	1	0	P5-10
DS1_264	human_337	58.8603	M	African_American	8.4	9	No neurological disease	1	0	0
DS1_265	human_119	59.3014	M	Caucasian	8.5	17	No neurological disease	1	0	0
DS1_266	human_125	62.2794	M	Caucasian	8.8	6	No neurological disease	1	1	0
DS1_267	human_37	70.0685	M	African_American	NA	12	No neurological disease	1	0	0
DS1_268	human_121	71.4137	M	African_American	NA	28	No neurological disease	1	0	0
DS1_269	human_40	72.7699	F	Caucasian	8.2	16	No neurological disease	1	0	P1-6
DS1_270	human_106	72.9123	F	Caucasian	7.7	19	No neurological disease	1	0	P7-2
DS1_271	human_109	74.2712	M	Caucasian	7.5	21	No neurological disease	1	0	0
DS1_272	human_99	74.6384	F	Caucasian	NA	13	No neurological disease	1	0	0
DS1_273	human_47	77.0219	M	Caucasian	6.6	30	No neurological disease	1	0	0
DS1_274	human_342	77.5726	M	Caucasian	3.7	3	No neurological disease	1	0	0
DS1_275	human_85	77.7206	F	Caucasian	NA	3	No neurological disease	1	0	0
DS1_276	human_376	78.011	F	Caucasian	6.4	8	No neurological disease	1	0	0
DS1_277	human_394	78.5836	F	Caucasian	3.7	14	No neurological disease	1	0	0
DS1_278	human_377	79.3753	F	Caucasian	8.1	3	No neurological disease	1	0	P1-19
DS1_279	human_358	79.663	M	Caucasian	6.6	12	No neurological disease	1	0	0
DS1_280	human_88	80.0082	M	Caucasian	NA	5	No neurological disease	1	0	0
DS1_281	human_417	87.3671	F	Caucasian	8.3	6	No neurological disease	1	0	P6-7
DS1_282	human_95	89.8164	M	Caucasian	8.1	14	No neurological disease	1	0	P3-6
DS1_283	human_95	89.8164	M	Caucasian	8.1	14	No neurological disease	1	0	P3-6
DS1_284	human_96	91.7671	F	Caucasian	7.8	4	No neurological disease	1	0	P7-11
DS1_285	human_438	51.7671	M	Caucasian	7.6	7.73333	No neurological disease	1	0	P6-19
DS1_286	human_439	53.7671	F	Caucasian	8.3	7.41667	No neurological disease	1	0	P1-2
DS1_287	human_28	58.7671	M	Caucasian	3.3	6.16667	Down_syndrome	1	0	0
DS1_288	human_42	58.7671	F	Caucasian	4.2	9.5	Down_syndrome	1	0	0
DS1_289	human_34	60.7671	F	Caucasian	7.3	8.41667	No neurological disease	1	0	0
DS1_290	human_30	61.7671	F	Caucasian	NA	5.33333	Down_syndrome	1	0	0
DS1_291	human_437	61.7671	F	Caucasian	6.9	6.83333	No neurological disease	1	0	0
DS1_292	human_38	64.7671	M	Caucasian	NA	7.15	Down_syndrome	1	0	0
DS1_293	human_29	64.7671	F	Caucasian	8	6	No neurological disease	1	0	0
DS1_294	human_35	65.7671	M	Caucasian	7.8	3.83333	Down_syndrome	1	0	0
DS1_295	human_432	66.7671	M	Caucasian	8.6	7.75	No neurological disease	1	0	0
DS1_296	human_31	68.7671	M	Caucasian	8.5	10.1667	No neurological disease	1	0	P4-5
DS1_297	human_33	70.7671	F	Caucasian	8	10.5	No neurological disease	1	0	0
DS1_298	human_440	73.7671	F	Caucasian	7.6	13.5833	No neurological disease	1	0	0
DS1_299	human_36	75.7671	M	Caucasian	3.3	7.25	No neurological disease	1	0	0
DS1_300	human_443	78.7671	F	Caucasian	8.5	6.5	No neurological disease	1	0	P5-12
DS1_301	human_434	80.7671	M	Caucasian	8.6	6.5	No neurological disease	1	0	0
DS1_302	human_442	82.7671	M	Caucasian	5.9	7.66667	No neurological disease	1	0	0
DS1_303	human_441	88.7671	M	Caucasian	8.6	7.41667	No neurological disease	1	0	P4-2
DS1_304	human_32	90.7671	F	Caucasian	8.2	6.16667	No neurological disease	1	0	P2-10
DS1_305	human_319	90.7671	F	Caucasian	NA	5.83333	No neurological disease	1	0	0
DS1_306	human_317	91.7671	F	Caucasian	NA	5.75	No neurological disease	1	0	0
DS1_307	human_315	91.7671	F	Caucasian	NA	7.75	No neurological disease	1	0	0
DS1_308	human_314	91.7671	M	Caucasian	NA	8	No neurological disease	1	0	0
DS1_309	human_312	92.7671	F	Caucasian	NA	7	No neurological disease	1	0	0
DS1_310	human_304	92.7671	M	Caucasian	NA	8.41667	No neurological disease	1	0	0
DS1_311	human_433	93.7671	F	Caucasian	4	5.83333	No neurological disease	1	0	0
DS1_312	human_316	93.7671	F	Caucasian	NA	5.58333	No neurological disease	1	0	0
DS1_313	human_313	93.7671	F	Caucasian	NA	5.83333	No neurological disease	1	0	0
DS1_314	human_287	94.7671	F	Caucasian	NA	5.83333	No neurological disease	1	0	0
DS1_315	human_436	96.7671	M	Caucasian	6.4	6.5	No neurological disease	1	0	0
DS1_316	human_435	97.7671	F	Caucasian	8.5	5.41667	No neurological disease	1	0	P2-12
DS1_317	human_318	97.7671	F	Caucasian	NA	10	No neurological disease	1	0	0
DS1_318	human_444	98.7671	M	Caucasian	8.5	8.66667	No neurological disease	1	0	P1-7
DS1_319	human_305	99.7671	F	Caucasian	NA	4.25	No neurological disease	1	0	0
DS1_320	human_156	5.40712	M	NA	NA	18	No neurological disease	1	0	0
DS1_321	human_134	31.7671	F	NA	NA	12	No neurological disease	1	0	0
DS1_322	human_127	49.7671	M	NA	NA	12	No neurological disease	1	0	0
DS1_323	human_126	17.7671	F	NA	NA	14	No neurological disease	1	0	0
DS1_324	human_421	63.7671	M	NA	NA	8.3	No neurological disease	1	0	0
DS1_325	human_388	60.7671	M	NA	NA	30	Schizophrenia	1	0	0
DS1_326	human_150	4.90712	M	NA	NA	19	No neurological disease	1	0	0
DS1_327	human_72	0.747945	F	NA	NA	2	No neurological disease	1	0	0
DS1_328	human_69	30.0471	M	NA	NA	24	No neurological disease	1	0	0
DS1_329	human_58	12.3071	F	Pacific Ocean Islands	6.6	12	No neurological disease	1	0	0
DS1_330	human_49	2.06712	M	Caucasian	NA	19	No neurological disease	1	0	0
DS1_331	human_422	0.460274	M	African_American	NA	10	No neurological disease	1	0	0
DS1_332	human_419	0.40274	M	African_American	NA	6	No neurological disease	1	0	0
DS1_333	human_418	5.47712	M	Caucasian	7.9	17	No neurological disease	1	0	0
DS1_334	human_414	0.345205	M	African_American	NA	8	No neurological disease	1	0	0
DS1_335	human_412	2.92712	F	African_American	NA	21	No neurological disease	1	0	0
DS1_336	human_411	0.40274	M	Caucasian	NA	6	No neurological disease	1	0	0
DS1_337	human_409	4.10712	F	African_American	NA	12	No neurological disease	1	0	0
DS1_338	human_408	1.34712	M	NA	NA	8	No neurological disease	1	0	0
DS1_339	human_407	1.36712	M	African_American	6.39	20	No neurological disease	1	0	0
DS1_340	human_405	1.51712	F	NA	NA	8	No neurological disease	1	0	0
DS1_341	human_404	1.26712	M	African_American	NA	0	No neurological disease	1	0	0
DS1_342	human_400	6.70712	F	Caucasian	NA	20	No neurological disease	1	0	0
DS1_343	human_397	9.89712	F	African_American	NA	20	No neurological disease	1	0	0
DS1_344	human_392	19.4271	M	NA	NA	9	No neurological disease	1	0	0
DS1_345	human_378	0.421918	NA	NA	NA	14	No neurological disease	1	0	0
DS1_346	human_372	24.7671	M	NA	NA	9	Schizophrenia	1	0	0
DS1_347	human_371	63.7671	M	NA	NA	23.5	No neurological disease	1	0	0
DS1_348	human_370	3.47712	F	NA	NA	44	No neurological disease	1	0	0
DS1_349	human_369	56.7671	F	NA	NA	8	No neurological disease	1	0	0
DS1_350	human_368	81.7671	M	NA	NA	8	No neurological disease	1	0	0
DS1_351	human_366	14.0371	M	Caucasian	NA	5	No neurological disease	1	0	0
DS1_352	human_365	1.60296	M	NA	NA	18	No neurological disease	1	0	0
DS1_353	human_364	38.7671	M	NA	NA	16	No neurological disease	1	0	0
DS1_354	human_362	9.35712	F	African_American	5.9	20	No neurological disease	1	0	0
DS1_355	human_360	68.7671	F	NA	NA	7	No neurological disease	1	0	0
DS1_356	human_359	13.2171	M	African_American	7.9	22	No neurological disease	1	0	0
DS1_357	human_357	1.02546	F	NA	NA	20	No neurological disease	1	0	0
DS1_358	human_354	14.1771	F	African_American	NA	17	No neurological disease	1	0	0
DS1_359	human_353	1.01462	F	NA	NA	24	No neurological disease	1	0	0
DS1_360	human_351	47.7671	F	NA	NA	30.25	Schizophrenia	1	0	0
DS1_361	human_350	90.7671	M	NA	NA	8.5	No neurological disease	1	0	0
DS1_362	human_349	14.4571	M	Caucasian	7.9	18	No neurological disease	1	0	0
DS1_363	human_347	3.54712	F	African_American	NA	12	No neurological disease	1	0	0
DS1_364	human_345	12.5071	M	African_American	6.4	19	No neurological disease	1	0	0
DS1_365	human_344	69.7671	F	NA	NA	7.25	No neurological disease	1	0	0
DS1_366	human_343	78.7671	M	NA	NA	11	No neurological disease	1	0	0
DS1_367	human_341	40.7671	M	NA	NA	12.25	No neurological disease	1	0	0
DS1_368	human_336	0.383562	M	African_American	NA	16	No neurological disease	1	0	0
DS1_369	human_334	9.54712	M	NA	NA	5	No neurological disease	1	0	0
DS1_370	human_332	3.25712	F	Caucasian	NA	8	No neurological disease	1	0	0
DS1_371	human_330	0.441096	F	African_American	NA	NA	No neurological disease	1	0	0
DS1_372	human_329	51.7671	M	NA	NA	21.5	No neurological disease	1	0	0
DS1_373	human_328	1.04462	M	NA	NA	14	No neurological disease	1	0	0
DS1_374	human_327	2.78712	M	NA	NA	20	No neurological disease	1	0	0
DS1_375	human_324	14.7571	M	Caucasian	NA	13	No neurological disease	1	0	0
DS1_376	human_323	1.66712	M	Caucasian	NA	19	No neurological disease	1	0	0
DS1_377	human_321	48.7671	M	NA	NA	19.5	Schizophrenia	1	0	0
DS1_378	human_320	32.7671	M	NA	NA	26.5	Schizophrenia	1	0	0
DS1_379	human_165	69.7671	F	NA	NA	40.15	No neurological disease	1	0	0
DS1_380	human_164	0.767123	F	African_American	NA	11	No neurological disease	1	0	0
DS1_381	human_163	55.7671	M	NA	NA	21.15	Schizophrenia	1	0	0
DS1_382	human_162	23.7671	M	NA	NA	11	Schizophrenia	1	0	0
DS1_383	human_161	30.7671	M	NA	NA	23	Schizophrenia	1	0	0
DS1_384	human_159	16.7671	M	African_American	NA	13	No neurological disease	1	0	0
DS1_385	human_158	18.7671	M	NA	NA	22	No neurological disease	1	0	0
DS1_386	human_157	58.7671	F	NA	NA	7.5	Schizophrenia	1	0	0
DS1_387	human_155	50.7671	M	NA	NA	NA	Schizophrenia	1	0	0
DS1_388	human_154	44.7671	M	NA	NA	28.75	No neurological disease	1	0	0
DS1_389	human_153	61.7671	F	NA	NA	15	Schizophrenia	1	0	0
DS1_390	human_152	17.7671	M	NA	NA	6.5	No neurological disease	1	0	0
DS1_391	human_151	60.7671	M	NA	NA	26	Schizophrenia	1	0	0
DS1_392	human_149	40.7671	M	NA	NA	13.5	Schizophrenia	1	0	0
DS1_393	human_148	50.7671	M	NA	NA	6.25	Schizophrenia	1	0	0
DS1_394	human_147	50.7671	M	NA	NA	6.25	Schizophrenia	1	0	0
DS1_395	human_146	27.7671	M	NA	NA	NA	Schizophrenia	1	0	0
DS1_396	human_145	39.7671	M	NA	NA	7.5	Schizophrenia	1	0	0
DS1_397	human_144	47.7671	F	NA	NA	32	Schizophrenia	1	0	0
DS1_398	human_143	64.7671	M	NA	NA	8.5	Schizophrenia	1	0	0
DS1_399	human_142	48.7671	M	NA	NA	20.2	No neurological disease	1	0	0
DS1_400	human_141	43.7671	M	NA	NA	26	No neurological disease	1	0	0
DS1_401	human_140	59.7671	F	NA	NA	14.8	Schizophrenia	1	0	0
DS1_402	human_139	0.460274	M	Hispanic	NA	22	No neurological disease	1	0	0
DS1_403	human_138	0.460274	M	NA	NA	18	No neurological disease	1	0	0
DS1_404	human_137	48.7671	M	NA	NA	27	Schizophrenia	1	0	0
DS1_405	human_136	48.7671	M	NA	NA	27	Schizophrenia	1	0	0
DS1_406	human_135	45.7671	M	NA	NA	20	Schizophrenia	1	0	0
DS1_407	human_133	2.01712	M	NA	NA	13	No neurological disease	1	0	0
DS1_408	human_132	59.7671	F	NA	NA	13.25	Schizophrenia	1	0	0
DS1_409	human_131	36.7671	M	NA	NA	44.25	Schizophrenia	1	0	0
DS1_410	human_131	36.7671	M	NA	NA	44.25	Schizophrenia	1	0	0
DS1_411	human_130	74.7671	F	NA	NA	18.5	No neurological disease	1	0	0
DS1_412	human_129	63.7671	M	NA	NA	24.5	No neurological disease	1	0	0
DS1_413	human_128	22.7671	M	NA	NA	24.3	No neurological disease	1	0	0
DS1_414	human_124	2.77712	F	NA	NA	16	No neurological disease	1	0	0
DS1_415	human_123	6.50712	F	NA	NA	24	No neurological disease	1	0	0
DS1_416	human_115	0.383562	NA	NA	NA	2	No neurological disease	1	0	0
DS1_417	human_113	5.41712	M	NA	NA	20	No neurological disease	1	0	0
DS1_418	human_111	0.383562	M	NA	NA	4	No neurological disease	1	0	0
DS1_419	human_108	19.4971	M	NA	NA	17	No neurological disease	1	0	0
DS1_420	human_98	1.51462	M	NA	NA	23	No neurological disease	1	0	0
DS1_421	human_91	11.4971	F	NA	NA	22	No neurological disease	1	0	0
DS1_422	human_87	30.7671	M	NA	5.9	20.33	Autism	1	1	0
DS1_423	human_86	2.49712	M	NA	NA	25	No neurological disease	1	0	0
DS1_424	human_79	5.76712	M	NA	NA	25.5	No neurological disease	1	0	0
DS1_425	human_78	8.76712	M	NA	NA	22.16	No neurological disease	1	0	0
DS1_426	human_75	18.7671	F	NA	8	6.75	Autism	1	1	0
DS1_427	human_71	39.7671	M	NA	6.8	13.95	Autism	1	1	0
DS1_428	human_70	49.7671	F	NA	NA	16.33	Autism	1	0	0
DS1_429	human_68	29.7671	F	NA	6.3	17.83	Autism	1	1	0
DS1_430	human_67	30.7671	M	NA	7.8	16	Autism	1	1	0
DS1_431	human_66	64.7671	M	NA	NA	27.68	No neurological disease	1	0	0
DS1_432	human_65	29.7671	M	NA	7.8	43.25	Autism	1	1	0
DS1_433	human_64	49.7671	F	NA	5.8	21.08	Autism	1	1	0
DS1_434	human_63	60.7671	M	NA	6.3	26.5	Autism	1	1	0
DS1_435	human_62	51.7671	M	NA	NA	22.16	Autism	1	0	0
DS1_436	human_61	64.7671	M	NA	NA	28.21	No neurological disease	1	0	0
DS1_437	human_60	52.7671	F	NA	6	39.15	Autism	1	1	0
DS1_438	human_57	39.7671	M	NA	NA	31.5	Autism	1	0	0
DS1_439	human_55	19.7671	M	NA	6.7	14.83	Autism	1	1	0
DS1_440	human_54	30.7671	M	NA	7.4	22.91	Autism	1	1	0
DS1_441	human_53	24.7671	M	NA	8.2	18.51	Autism	1	1	0
DS1_442	human_51	50.7671	M	NA	7.6	22.67	Autism	1	1	0
DS1_443	human_27	25.7671	F	Caucasian	NA	24	Schizophrenia	1	0	0
DS1_444	human_26	28.7671	F	Caucasian	NA	24	No neurological disease	1	0	0
DS1_445	human_25	20.7671	M	Caucasian	NA	15	No neurological disease	1	0	0
DS1_446	human_24	24.7671	M	African_American	NA	22	No neurological disease	1	0	0
DS1_447	human_180	41.7671	M	Han Chinese	NA	NA	No neurological disease	1	0	0
DS1_448	human_250	46.7671	M	Han Chinese	6.5	NA	No neurological disease	1	0	0
DS1_449	human_11	1.03562	M	African_American	NA	14	No neurological disease	1	0	0
DS1_450	human_114	17.1096	M	Caucasian	NA	16	No neurological disease	1	0	P3-19
DS1_451	human_436	96.7671	M	Caucasian	6.4	6.5	No neurological disease	1	0	0
DS1_452	human_87	30.7671	M	NA	5.9	20.33	Autism	1	1	0
DS2_001	human_450	2.76712	M	NA	7.3	4	Autism	0	1	0
DS2_002	human_460	5.21918	F	African American	8.7	13	Autism	0	1	0
DS2_003	human_453	5.76712	M	NA	5.3	NA	Autism	0	1	0
DS2_004	human_448	5.76712	F	NA	8.4	NA	Autism	0	1	0
DS2_005	human_462	6.36986	M	Caucasian	7.4	39	Autism	0	1	0
DS2_006	human_455	7.91781	M	Caucasian	8.6	3	Autism	0	1	0
DS2_007	human_463	8.54247	F	Caucasian	5.4	14	Autism	0	1	0
DS2_008	human_452	8.76712	M	NA	8.2	NA	Autism	0	1	0
DS2_009	human_459	9.6	M	African American	5.2	16	Autism	0	1	0
DS2_010	human_457	9.76712	M	NA	7.6	NA	Autism	0	1	0
DS2_011	human_445	10.7671	M	NA	8.3	NA	Autism	0	1	0
DS2_012	human_449	10.7671	F	NA	8.3	NA	Autism	0	1	0
DS2_013	human_454	11.7671	F	NA	2.8	NA	Autism	0	1	0
DS2_014	human_447	11.7671	M	NA	5.5	NA	Autism	0	1	0
DS2_015	human_458	15.1123	M	Caucasian	8.2	9	Autism	0	1	0
DS2_016	human_446	15.7671	M	NA	4.7	NA	Autism	0	1	0
DS2_017	human_75	18.7671	F	NA	8	6.75	Autism	1	1	0
DS2_018	human_55	19.7671	M	NA	6.7	14.83	Autism	1	1	0
DS2_019	human_93	20.7671	M	NA	NA	23.66	Autism	0	1	0
DS2_020	human_461	21.526	F	Caucasian	5.4	50	Autism	0	1	0
DS2_021	human_451	22.7671	M	NA	5.6	25	Autism	0	1	0
DS2_022	human_53	24.7671	M	NA	8.2	18.51	Autism	1	1	0
DS2_023	human_456	27.7671	M	NA	4.2	8.3	Autism	0	1	0
DS2_024	human_68	29.7671	F	NA	6.3	17.83	Autism	1	1	0
DS2_025	human_65	29.7671	M	NA	7.8	43.25	Autism	1	1	0
DS2_026	human_54	30.7671	M	NA	7.4	22.91	Autism	1	1	0
DS2_027	human_67	30.7671	M	NA	7.8	16	Autism	1	1	0
DS2_028	human_87	30.7671	M	NA	5.9	20.33	Autism	1	1	0
DS2_029	human_71	39.7671	M	NA	6.8	13.95	Autism	1	1	0
DS2_030	human_64	49.7671	F	NA	5.8	21.08	Autism	1	1	0
DS2_031	human_51	50.7671	M	NA	7.6	22.67	Autism	1	1	0
DS2_032	human_60	52.7671	F	NA	6	39.15	Autism	1	1	0
DS2_033	human_63	60.7671	M	NA	6.3	26.5	Autism	1	1	0
