# Supplementary material for: Lipidome alterations in human prefrontal cortex during development, aging, and cognitive disorders
Source: Mol Psychiatry. 2018 Aug 8;25(11):2952–69. doi: 10.1038/s41380-018-0200-8 (PMC7577858; doi:10.1038/s41380-018-0200-8)
Supplement: Supplementary file 3 — Table S2 [file 41380_2018_200_MOESM3_ESM.xlsx]

## Sheet: Table_stageLipid_lipidClass_enr
Table S2. Enrichment of lipid classes and KEGG pathways in stage-dependent lipids. Related to Figure 2. One-sided Fisher's Exact test and hypergeometric test is performed for lipid class and KEGG pathway enrichment analysis, respectively. Numbers are the Benjamini and Hochberg corrected P. Entries involving less than two lipids belonging to a given stage-dependent lipid group are represented as "…
			Stage-dependent lipid group
			S1-H	S2-H	S3-H	S4-H-a	S4-H-b	S1-L-a	S1-L-b	S2-L-a	S2-L-b	S3-L	S4-L
Lipid Class	FA00	Other Fatty Acyls	NA	0.866532	NA	NA	NA	0.994934	0.999981	NA	NA	NA	0.875295
	FA01	Fatty Acids and Conjugates	0.0143532	0.273152	0.999637	0.998095	NA	1	0.999981	NA	NA	0.999406	0.0227014
	FA02	Octadecanoids	0.682024	0.545578	NA	NA	NA	NA	NA	NA	NA	NA	0.5668
	FA03	Eicosanoids	NA	NA	0.691263	NA	NA	NA	NA	NA	NA	NA	NA
	FA04	Docosanoids	0.747439	0.545578	0.634063	NA	NA	NA	NA	NA	NA	NA	0.611949
	FA05	Fatty alcohols	0.682024	0.545578	0.88738	NA	NA	1	NA	NA	NA	NA	0.5668
	FA07	Fatty esters	0.00890871	0.273152	0.999637	NA	NA	1	NA	NA	NA	0.999406	0.0227014
	FA08	Fatty amides	0.682024	0.772782	0.739913	NA	NA	NA	NA	NA	NA	0.999406	0.5668
	FA11	Hydrocarbons	0.682024	0.917205	NA	NA	NA	NA	NA	NA	NA	NA	0.617566
	FA13	Fatty acyl glycosides	0.682024	0.772782	0.739913	NA	NA	1	NA	NA	NA	0.718352	0.691471
	GL00	Other Glycerolipids	0.860022	0.812584	0.93273	NA	0.709582	NA	0.429834	NA	0.196235	NA	0.8188
	GL01	Monoradylglycerols	0.682024	0.576919	NA	NA	NA	NA	NA	NA	NA	NA	0.611949
	GL02	Diradylglycerols	0.682024	0.545578	0.999637	0.971661	0.997344	1	0.999981	0.992994	0.990178	0.999406	0.5668
	GL03	Triradylglycerols	0.682024	0.999904	0.999637	0.0378218	0.683511	1	0.999981	0.992994	0.16055	3.3418e-09	0.999952
	GL05	Glycosyldiradylglycerols	0.682024	0.802369	NA	0.924306	0.997344	1	0.999981	0.543601	NA	0.820838	0.691471
	GP00	Other Glycerophospholipids	0.874012	0.834807	NA	0.924306	0.997344	1	0.999981	0.543601	0.990178	0.999406	0.854246
	GP01	Glycerophosphocholines	0.999968	0.928758	0.0624459	0.86173	0.0863141	0.12758	0.0191954	0.355006	0.0568786	0.999406	0.999952
	GP02	Glycerophosphoethanolamines	0.874012	0.525462	0.783836	0.800206	0.997344	0.831863	0.999981	0.391754	0.833837	0.825005	0.710612
	GP03	Glycerophosphoserines	0.682024	0.545578	0.999637	0.949782	0.997344	1	0.999981	0.851026	0.999505	0.999406	0.691471
	GP04	Glycerophosphoglycerols	0.97497	0.812584	0.815662	0.924306	0.683511	0.598895	0.999981	0.155924	0.999505	0.999406	0.691471
	GP06	Glycerophosphoinositols	0.682024	0.802369	0.802708	0.859989	0.997344	0.755114	0.999981	0.355006	0.999971	0.999406	0.611949
	GP10	Glycerophosphates	0.682024	0.516416	0.882939	0.86173	0.997344	1	0.999981	0.355006	0.999505	0.875967	0.611949
	GP12	Glycerophosphoglycerophosphoglycerols	0.999968	0.812584	NA	0.924306	NA	0.0212107	NA	NA	NA	0.999406	0.999952
	GP13	CDP-Glycerols	0.682024	0.545578	NA	0.86173	NA	NA	NA	0.716101	NA	0.999406	0.611949
	GP14	Glycosylglycerophospholipids	0.682024	0.802369	NA	NA	NA	NA	NA	NA	NA	0.999406	0.752138
	GP15	Glycerophosphoinositolglycans	0.682024	0.802369	NA	0.859989	NA	0.803497	NA	0.682845	NA	NA	0.691471
	GP16	Glycerophosphonocholines	NA	0.928758	0.739913	NA	0.698338	NA	0.999981	NA	0.376851	NA	0.969548
	GP17	Glycerophosphonoethanolamines	NA	NA	NA	NA	NA	NA	0.999981	NA	NA	NA	NA
	GP20	Oxidized glycerophospholipids	0.941735	0.847524	0.999637	0.0378218	0.997344	0.317943	0.999981	0.0295034	NA	0.999406	0.752138
	PK01	Linear polyketides	0.682024	0.525462	NA	NA	NA	1	NA	NA	NA	NA	0.611949
	PK04	Macrolides and lactone polyketides	0.747439	0.812584	0.970306	0.859989	NA	1	NA	0.143511	NA	0.999406	0.691471
	PK12	Flavonoids	0.00789427	0.273152	0.999637	NA	NA	1	0.999981	0.992994	NA	NA	0.0304208
	PK13	Aromatic polyketides	0.682024	0.576919	NA	NA	NA	NA	NA	NA	NA	NA	0.611949
	PR01	Isoprenoids	0.682024	0.525462	0.983705	0.998095	0.997344	1	0.999981	0.992994	0.990178	0.999406	0.5668
	PR02	Quinones and hydroquinones	0.999968	0.999904	0.739913	0.859989	0.16019	0.261349	0.429834	0.90508	0.0568786	0.999406	0.999952
	PR03	Polyprenols	0.874012	0.812584	NA	0.263066	NA	0.219912	NA	0.155924	NA	0.718352	0.854246
	PR04	Hopanoids	0.682024	0.802369	NA	NA	NA	NA	NA	NA	NA	NA	0.5668
	SL01	Acylaminosugars	0.682024	0.576919	NA	NA	NA	NA	NA	NA	NA	NA	0.611949
	SL03	Acyltrehaloses	0.747439	0.812584	0.401304	NA	0.683511	1	0.999981	NA	0.362924	0.999406	0.867856
	SP00	Other Sphingolipids	0.747439	0.988331	NA	NA	0.683511	NA	0.999981	NA	0.786593	0.999406	0.999952
	SP01	Sphingoid bases	0.682024	0.802369	NA	NA	NA	NA	NA	NA	NA	NA	0.73025
	SP02	Ceramides	0.682024	0.525462	NA	0.924306	0.997344	1	0.999981	0.992994	NA	0.718352	0.691471
	SP03	Phosphosphingolipids	0.999968	0.834944	0.041867	0.924306	0.478695	0.219912	0.999981	0.391754	0.699412	0.999406	0.969548
	SP05	Neutral glycosphingolipids	0.999968	0.999904	0.259942	0.949782	0.0132292	1	0.0191954	0.992994	4.69538e-05	0.999406	0.999952
	SP06	Acidic glycosphingolipids	0.874012	0.812584	0.970306	0.924306	0.683511	0.219912	0.999981	0.155924	0.999505	0.999406	0.875295
	ST01	Sterols	0.682024	0.936422	NA	0.859989	0.997344	1	0.999981	0.975991	0.990178	0.999406	0.834052
	ST02	Steroids	NA	0.802369	NA	NA	NA	NA	NA	NA	NA	NA	0.710612
	ST03	Secosteroids	0.97497	0.525462	0.774583	NA	0.997344	1	0.999981	NA	NA	0.999406	0.611949
	ST04	Bile acids and derivatives	0.682024	0.525462	NA	NA	NA	1	0.999981	NA	NA	0.999406	0.5668
	ST05	Steroid conjugates	0.682024	NA	NA	NA	0.824451	NA	NA	0.543601	NA	NA	0.752138
KEGG Pathway	map00061	Fatty acid biosynthesis	NA	0.5866	NA	NA	NA	NA	NA	NA	NA	NA	NA
	map00062	Fatty acid elongation	0.330172	0.321166	NA	NA	NA	NA	NA	NA	NA	NA	0.220425
	map00071	Fatty acid degradation	0.330172	0.321166	NA	NA	NA	NA	NA	NA	NA	NA	0.220425
	map00100	Steroid biosynthesis	0.995079	0.999996	NA	NA	NA	NA	0.246104	NA	NA	NA	1
	map00120	Primary bile acid biosynthesis	NA	NA	NA	NA	NA	NA	0.246104	NA	NA	NA	NA
	map00130	Ubiquinone and other terpenoid-quinone biosynthesis	0.995079	0.898217	0.603804	0.956392	0.221327	0.314995	0.328053	NA	0.157434	1	0.902128
	map00140	Steroid hormone biosynthesis	NA	NA	NA	NA	NA	NA	NA	NA	NA	NA	NA
	map00190	Oxidative phosphorylation	NA	0.999996	0.546237	0.76211	0.166712	0.314995	0.246104	NA	0.0932365	NA	1
	map00260	Glycine, serine and threonine metabolism	0.876582	0.525801	0.552026	NA	NA	0.891308	0.762071	0.886418	NA	NA	0.528588
	map00500	Starch and sucrose metabolism	0.503284	0.5866	NA	NA	NA	NA	NA	NA	NA	0.617775	0.464008
	map00510	N-Glycan biosynthesis	NA	NA	NA	0.0260081	NA	0.0802642	NA	0.0122886	NA	0.0824291	NA
	map00561	Glycerolipid metabolism	5.56525e-05	0.999996	0.999979	0.00203713	0.968327	NA	0.989534	0.997454	0.643653	2.08777e-24	1
	map00562	Inositol phosphate metabolism	NA	0.898217	NA	NA	NA	0.36061	NA	NA	NA	NA	NA
	map00563	Glycosylphosphatidylinositol(GPI)-anchor biosynthesis	0.995079	0.898217	0.0327772	0.76211	0.166712	0.134363	0.260089	0.00028217	0.696032	1	0.896652
	map00564	Glycerophospholipid metabolism	0.995079	0.268726	0.0172434	0.993313	0.194193	0.000175656	0.246104	0.00340725	0.643653	1	0.0157431
	map00565	Ether lipid metabolism	NA	NA	NA	NA	NA	NA	NA	NA	NA	NA	NA
	map00590	Arachidonic acid metabolism	0.995079	0.305811	0.4884	0.993313	0.166712	0.314995	0.0540162	0.742233	0.429506	1	0.126853
	map00591	Linoleic acid metabolism	0.995079	0.305811	0.4884	0.993313	0.166712	0.314995	0.0540162	0.742233	0.429506	1	0.126853
	map00592	alpha-Linolenic acid metabolism	0.995079	0.305811	0.435109	0.993313	0.166712	0.314995	0.0914284	0.779571	0.488212	1	0.126853
	map00600	Sphingolipid metabolism	0.995079	0.999996	0.754263	0.76211	0.221327	0.314995	0.246104	0.742233	0.696032	1	1
	map00900	Terpenoid backbone biosynthesis	0.730888	0.371979	NA	NA	NA	0.314995	NA	NA	NA	NA	0.235837
	map00910	Nitrogen metabolism	NA	0.999996	0.546237	0.76211	0.166712	0.314995	0.246104	NA	0.0932365	NA	1
	map01040	Biosynthesis of unsaturated fatty acids	0.0576863	0.305811	NA	NA	NA	NA	NA	NA	NA	NA	0.0848068
	map01100	Metabolic pathways	0.995079	0.999996	0.4884	0.000428207	0.0497122	0.768657	0.168765	0.00340725	0.0395035	2.12841e-05	1
	map04010	MAPK signaling pathway	0.330172	0.305811	NA	NA	NA	NA	0.246104	NA	NA	NA	0.126853
	map04012	ErbB signaling pathway	0.330172	0.305811	NA	NA	NA	NA	0.246104	NA	NA	NA	0.126853
	map04020	Calcium signaling pathway	0.330172	0.305811	NA	NA	NA	NA	0.246104	NA	NA	NA	0.126853
	map04062	Chemokine signaling pathway	0.330172	0.305811	NA	NA	NA	NA	0.246104	NA	NA	NA	0.126853
	map04064	NF-kappa B signaling pathway	0.330172	0.305811	NA	NA	NA	NA	0.246104	NA	NA	NA	0.126853
	map04070	Phosphatidylinositol signaling system	0.0235356	0.305811	NA	NA	NA	NA	0.595025	NA	NA	1	0.0848068
	map04080	Neuroactive ligand-receptor interaction	NA	NA	NA	NA	NA	NA	NA	NA	NA	NA	NA
	map04140	Regulation of autophagy	0.995079	0.898217	0.0327772	0.76211	0.166712	0.134363	0.260089	0.00028217	0.696032	1	0.896652
	map04270	Vascular smooth muscle contraction	0.330172	0.305811	NA	NA	NA	NA	0.246104	NA	NA	NA	0.126853
	map04370	VEGF signaling pathway	0.330172	0.305811	NA	NA	NA	NA	0.246104	NA	NA	NA	0.126853
	map04540	Gap junction	0.330172	0.305811	NA	NA	NA	NA	0.246104	NA	NA	NA	0.126853
	map04650	Natural killer cell mediated cytotoxicity	0.330172	0.305811	NA	NA	NA	NA	0.246104	NA	NA	NA	0.126853
	map04660	T cell receptor signaling pathway	0.330172	0.305811	NA	NA	NA	NA	0.246104	NA	NA	NA	0.126853
	map04662	B cell receptor signaling pathway	0.330172	0.305811	NA	NA	NA	NA	0.246104	NA	NA	NA	0.126853
	map04664	Fc epsilon RI signaling pathway	0.330172	0.305811	NA	NA	NA	NA	0.246104	NA	NA	NA	0.126853
	map04666	Fc gamma R-mediated phagocytosis	0.0235356	0.305811	NA	NA	NA	NA	0.595025	NA	NA	1	0.0848068
	map04720	Long-term potentiation	0.330172	0.305811	NA	NA	NA	NA	0.246104	NA	NA	NA	0.126853
	map04722	Neurotrophin signaling pathway	0.995079	0.708406	NA	0.993313	0.642743	0.935237	0.246104	NA	0.696032	1	0.760344
	map04723	Retrograde endocannabinoid signaling	0.995079	0.371979	0.0327772	0.993313	0.0497122	0.106392	0.0144017	0.00322116	0.291265	1	0.126853
	map04724	Glutamatergic synapse	0.330172	0.305811	NA	NA	NA	NA	0.246104	NA	NA	NA	0.126853
	map04725	Cholinergic synapse	0.330172	0.305811	NA	NA	NA	NA	0.246104	NA	NA	NA	0.126853
	map04726	Serotonergic synapse	0.330172	0.305811	NA	NA	NA	NA	0.246104	NA	NA	NA	0.126853
	map04728	Dopaminergic synapse	0.330172	0.305811	NA	NA	NA	NA	0.246104	NA	NA	NA	0.126853
	map04730	Long-term depression	0.330172	0.305811	NA	NA	NA	NA	0.246104	NA	NA	NA	0.126853
	map04912	GnRH signaling pathway	0.0235356	0.305811	NA	NA	NA	NA	0.595025	NA	NA	1	0.0848068
	map04916	Melanogenesis	0.330172	0.305811	NA	NA	NA	NA	0.246104	NA	NA	NA	0.126853
	map04920	Adipocytokine signaling pathway	0.995079	0.708406	NA	0.993313	0.642743	0.935237	0.246104	NA	0.696032	1	0.760344
	map04961	Endocrine and other factor-regulated calcium reabsorption	0.330172	0.305811	NA	NA	NA	NA	0.246104	NA	NA	NA	0.126853
	map04970	Salivary secretion	0.330172	0.305811	NA	NA	NA	NA	0.246104	NA	NA	NA	0.126853
	map04971	Gastric acid secretion	0.330172	0.305811	NA	NA	NA	NA	0.246104	NA	NA	NA	0.126853
	map04972	Pancreatic secretion	0.330172	0.305811	NA	NA	NA	NA	0.246104	NA	NA	NA	0.126853
	map04973	Carbohydrate digestion and absorption	0.330172	0.305811	NA	NA	NA	NA	0.246104	NA	NA	NA	0.126853
	map04975	Fat digestion and absorption	5.56525e-05	0.999996	0.999979	0.0103929	0.968327	NA	0.968224	0.997454	0.648042	2.97903e-19	1
	map04976	Bile secretion	NA	NA	NA	NA	NA	NA	NA	NA	NA	NA	NA
	map04977	Vitamin digestion and absorption	0.00474312	0.999996	0.999979	0.000386703	0.968327	NA	0.971216	0.997454	0.609683	1.00791e-23	1
