# Supplementary material for: Lipidome alterations in human prefrontal cortex during development, aging, and cognitive disorders
Source: Mol Psychiatry. 2018 Aug 8;25(11):2952–69. doi: 10.1038/s41380-018-0200-8 (PMC7577858; doi:10.1038/s41380-018-0200-8)
Supplement: Supplementary file 4 — Table S3 [file 41380_2018_200_MOESM4_ESM.xlsx]

## Sheet: Table_agingLipid_lipidClass_enr
Table S2. Enrichment of lipid classes and KEGG pathways in aging-related lipids. Related to Figure 4. One-sided Fisher's Exact test and hypergeometric test is performed for lipid class and KEGG pathway enrichment analysis, respectively. Numbers are the Benjamini and Hochberg corrected P. Entries involving less than two lipids belonging to a given aging-related lipid cluster are represented as "NA…
			Aging-related lipid cluster
			C1	C2	C3	C4	C5
Lipid Class	FA01	Fatty Acids and Conjugates	0.0452111	NA	0.0100997	NA	NA
	FA03	Eicosanoids	0.166545	NA	NA	NA	NA
	FA04	Docosanoids	0.166545	NA	NA	NA	NA
	FA07	Fatty esters	0.0452111	NA	0.0235551	NA	NA
	FA13	Fatty acyl glycosides	NA	NA	NA	0.000900839	NA
	GL01	Monoradylglycerols	0.154577	NA	NA	NA	NA
	GL02	Diradylglycerols	0.9899	0.539549	NA	0.150609	0.930594
	GL03	Triradylglycerols	0.999842	NA	0.0235287	NA	0.934134
	GL05	Glycosyldiradylglycerols	NA	NA	NA	0.166121	NA
	GP00	Other Glycerophospholipids	0.51208	NA	NA	NA	NA
	GP01	Glycerophosphocholines	0.166545	0.965924	0.57643	0.161337	0.504066
	GP02	Glycerophosphoethanolamines	0.151809	0.93728	0.971934	0.0134853	0.15392
	GP03	Glycerophosphoserines	0.919328	NA	0.0597855	0.193129	0.541162
	GP04	Glycerophosphoglycerols	0.999842	NA	NA	0.00201328	0.0364078
	GP06	Glycerophosphoinositols	0.23115	0.308048	NA	NA	NA
	GP10	Glycerophosphates	0.824289	0.93728	0.971934	0.000104442	0.0364078
	GP12	Glycerophosphoglycerophosphoglycerols	0.918119	NA	NA	NA	NA
	GP20	Oxidized glycerophospholipids	0.989875	NA	NA	0.216654	NA
	PK04	Macrolides and lactone polyketides	NA	NA	NA	0.227683	NA
	PK12	Flavonoids	0.961908	NA	NA	NA	NA
	PR01	Isoprenoids	0.154577	0.308048	0.0378529	NA	NA
	PR02	Quinones and hydroquinones	NA	NA	NA	NA	0.599198
	PR03	Polyprenols	NA	NA	NA	0.000900839	NA
	SL03	Acyltrehaloses	0.650439	NA	NA	NA	NA
	SP00	Other Sphingolipids	0.216559	NA	NA	NA	NA
	SP02	Ceramides	0.611444	0.308048	NA	NA	NA
	SP03	Phosphosphingolipids	NA	NA	NA	0.020801	0.491574
	SP05	Neutral glycosphingolipids	0.999842	NA	NA	NA	0.504066
	SP06	Acidic glycosphingolipids	NA	NA	NA	NA	0.504066
	ST01	Sterols	NA	0.516268	0.611899	NA	NA
	ST02	Steroids	0.166545	NA	NA	NA	NA
	ST03	Secosteroids	0.406328	NA	NA	NA	NA
	ST04	Bile acids and derivatives	0.23115	NA	0.0874878	NA	NA
KEGG Pathway	map00061	Fatty acid biosynthesis	NA	NA	NA	NA	NA
	map00062	Fatty acid elongation	NA	NA	NA	NA	NA
	map00071	Fatty acid degradation	NA	NA	NA	NA	NA
	map00100	Steroid biosynthesis	NA	NA	NA	NA	NA
	map00120	Primary bile acid biosynthesis	NA	NA	NA	NA	NA
	map00130	Ubiquinone and other terpenoid-quinone biosynthesis	NA	NA	NA	0.431949	NA
	map00140	Steroid hormone biosynthesis	NA	NA	NA	NA	NA
	map00190	Oxidative phosphorylation	NA	NA	NA	NA	NA
	map00260	Glycine, serine and threonine metabolism	0.573119	NA	NA	NA	NA
	map00500	Starch and sucrose metabolism	NA	NA	NA	NA	NA
	map00510	N-Glycan biosynthesis	NA	NA	NA	0.00482685	NA
	map00561	Glycerolipid metabolism	1	NA	0.00118446	0.993999	NA
	map00562	Inositol phosphate metabolism	0.573119	NA	NA	NA	NA
	map00563	Glycosylphosphatidylinositol(GPI)-anchor biosynthesis	1	NA	NA	0.431949	0.0580978
	map00564	Glycerophospholipid metabolism	0.573119	NA	0.999969	0.0314122	0.0569224
	map00565	Ether lipid metabolism	0.291	NA	NA	NA	NA
	map00590	Arachidonic acid metabolism	1	NA	0.999969	0.026839	0.0502438
	map00591	Linoleic acid metabolism	1	NA	0.999969	0.026839	0.0502438
	map00592	alpha-Linolenic acid metabolism	1	NA	0.999969	0.0314122	0.0502438
	map00600	Sphingolipid metabolism	0.573119	NA	NA	NA	NA
	map00900	Terpenoid backbone biosynthesis	NA	NA	NA	NA	NA
	map00910	Nitrogen metabolism	NA	NA	NA	NA	NA
	map01040	Biosynthesis of unsaturated fatty acids	NA	NA	0.00118446	NA	NA
	map01100	Metabolic pathways	1	NA	0.999969	0.107669	0.362136
	map04010	MAPK signaling pathway	0.573119	NA	NA	NA	NA
	map04012	ErbB signaling pathway	0.573119	NA	NA	NA	NA
	map04020	Calcium signaling pathway	0.573119	NA	NA	NA	NA
	map04062	Chemokine signaling pathway	0.573119	NA	NA	NA	NA
	map04064	NF-kappa B signaling pathway	0.573119	NA	NA	NA	NA
	map04070	Phosphatidylinositol signaling system	0.573119	NA	NA	0.509754	0.12206
	map04080	Neuroactive ligand-receptor interaction	0.291	NA	NA	NA	NA
	map04140	Regulation of autophagy	1	NA	NA	0.431949	0.0580978
	map04270	Vascular smooth muscle contraction	0.573119	NA	NA	NA	NA
	map04370	VEGF signaling pathway	0.573119	NA	NA	NA	NA
	map04540	Gap junction	0.573119	NA	NA	NA	NA
	map04650	Natural killer cell mediated cytotoxicity	0.573119	NA	NA	NA	NA
	map04660	T cell receptor signaling pathway	0.573119	NA	NA	NA	NA
	map04662	B cell receptor signaling pathway	0.573119	NA	NA	NA	NA
	map04664	Fc epsilon RI signaling pathway	0.573119	NA	NA	NA	NA
	map04666	Fc gamma R-mediated phagocytosis	0.573119	NA	NA	0.509754	0.12206
	map04720	Long-term potentiation	0.573119	NA	NA	NA	NA
	map04722	Neurotrophin signaling pathway	0.573119	NA	NA	NA	NA
	map04723	Retrograde endocannabinoid signaling	1	NA	0.999969	0.0320111	0.0100198
	map04724	Glutamatergic synapse	0.573119	NA	NA	NA	NA
	map04725	Cholinergic synapse	0.573119	NA	NA	NA	NA
	map04726	Serotonergic synapse	0.573119	NA	NA	NA	NA
	map04728	Dopaminergic synapse	0.573119	NA	NA	NA	NA
	map04730	Long-term depression	0.573119	NA	NA	NA	NA
	map04912	GnRH signaling pathway	0.573119	NA	NA	0.509754	0.12206
	map04916	Melanogenesis	0.573119	NA	NA	NA	NA
	map04920	Adipocytokine signaling pathway	0.573119	NA	NA	NA	NA
	map04961	Endocrine and other factor-regulated calcium reabsorption	0.573119	NA	NA	NA	NA
	map04970	Salivary secretion	0.573119	NA	NA	NA	NA
	map04971	Gastric acid secretion	0.573119	NA	NA	NA	NA
	map04972	Pancreatic secretion	0.573119	NA	NA	NA	NA
	map04973	Carbohydrate digestion and absorption	0.573119	NA	NA	NA	NA
	map04975	Fat digestion and absorption	1	NA	0.00322123	0.993999	0.84054
	map04976	Bile secretion	NA	NA	NA	NA	NA
	map04977	Vitamin digestion and absorption	NA	NA	0.00118446	NA	NA
