# Supplementary material for: Lipidome alterations in human prefrontal cortex during development, aging, and cognitive disorders
Source: Mol Psychiatry. 2018 Aug 8;25(11):2952–69. doi: 10.1038/s41380-018-0200-8 (PMC7577858; doi:10.1038/s41380-018-0200-8)
Supplement: Supplementary file 5 — Table S4 [file 41380_2018_200_MOESM5_ESM.xlsx]

## Sheet: tab.lipid_class_enrichment_BH_D
Table S4. Enrichment of lipid classes and KEGG pathways in disorder-associated (DA) lipids. Related to Figure 5. One-sided Fisher's Exact test and hypergeometric test is performed for lipid class and KEGG pathway enrichment analysis, respectively. Numbers are the Benjamini and Hochberg corrected P. Lipid class entries involving less than two lipids belonging to a given DA lipid group or KEGG path…
			Disorder-associated lipid group
			SZ_Up	SZ_Down	AU_Up	AU_Down	DS_Up	DS_Down
Lipid Class	FA00	Other Fatty Acyls	NA	0.546328	NA	NA	NA	NA
	FA01	Fatty Acids and Conjugates	NA	NA	0.26927	NA	0.999992	0.998233
	FA05	Fatty alcohols	NA	0.726248	NA	NA	NA	NA
	FA07	Fatty esters	NA	0.99442	0.23474	NA	0.999992	NA
	FA08	Fatty amides	NA	0.693884	NA	NA	NA	NA
	FA13	Fatty acyl glycosides	NA	NA	NA	NA	0.0616457	NA
	GL02	Diradylglycerols	NA	0.546328	NA	0.381447	NA	0.724128
	GL03	Triradylglycerols	0.965429	NA	NA	NA	4.87502e-13	0.998233
	GL05	Glycosyldiradylglycerols	NA	0.964364	NA	NA	NA	NA
	GP01	Glycerophosphocholines	0.361209	0.850032	0.984775	0.487336	0.999992	0.133555
	GP02	Glycerophosphoethanolamines	0.494983	0.546328	NA	0.0538217	0.999992	0.000712392
	GP03	Glycerophosphoserines	0.208544	0.546328	NA	0.273296	0.999992	0.998233
	GP04	Glycerophosphoglycerols	0.726888	0.546328	NA	0.119338	0.999992	0.998233
	GP06	Glycerophosphoinositols	0.839815	0.0111777	0.52468	NA	0.999992	0.583798
	GP10	Glycerophosphates	0.452518	0.759053	NA	0.151395	0.999992	0.232408
	GP12	Glycerophosphoglycerophosphoglycerols	NA	2.2493e-11	NA	NA	NA	0.973519
	GP14	Glycosylglycerophospholipids	NA	0.106042	NA	NA	NA	NA
	GP16	Glycerophosphonocholines	NA	NA	NA	NA	NA	0.515496
	GP20	Oxidized glycerophospholipids	0.361209	0.693884	NA	0.00906741	NA	0.973519
	PK01	Linear polyketides	NA	NA	NA	NA	NA	0.515496
	PK04	Macrolides and lactone polyketides	NA	NA	NA	0.0406618	NA	NA
	PR01	Isoprenoids	0.620435	NA	NA	NA	NA	0.583798
	PR02	Quinones and hydroquinones	0.620435	0.99442	NA	NA	NA	0.852182
	PR03	Polyprenols	NA	NA	NA	NA	0.467965	NA
	SL03	Acyltrehaloses	NA	NA	NA	NA	0.351471	NA
	SP00	Other Sphingolipids	NA	NA	0.00383691	NA	0.467965	NA
	SP02	Ceramides	NA	0.99442	1.67123e-10	NA	0.999992	NA
	SP03	Phosphosphingolipids	NA	0.620205	NA	NA	0.351471	NA
	SP05	Neutral glycosphingolipids	0.620435	0.997155	NA	NA	NA	0.973519
	SP06	Acidic glycosphingolipids	0.361209	NA	NA	NA	NA	0.583798
	ST01	Sterols	0.835294	0.99442	0.174798	NA	0.999992	0.515496
	ST03	Secosteroids	0.452518	NA	NA	NA	NA	0.583798
	ST04	Bile acids and derivatives	0.361209	NA	NA	NA	NA	0.515496
KEGG Pathway	map00061	Fatty acid biosynthesis	NA	NA	NA	NA	NA	NA
	map00062	Fatty acid elongation	NA	NA	NA	NA	NA	NA
	map00071	Fatty acid degradation	NA	NA	NA	NA	NA	NA
	map00100	Steroid biosynthesis	NA	NA	NA	NA	NA	NA
	map00120	Primary bile acid biosynthesis	NA	NA	NA	NA	NA	NA
	map00130	Ubiquinone and other terpenoid-quinone biosynthesis	NA	NA	NA	NA	NA	NA
	map00140	Steroid hormone biosynthesis	NA	NA	NA	NA	NA	NA
	map00190	Oxidative phosphorylation	NA	NA	NA	NA	NA	NA
	map00260	Glycine, serine and threonine metabolism	NA	NA	NA	NA	NA	NA
	map00500	Starch and sucrose metabolism	NA	NA	NA	NA	NA	NA
	map00510	N-Glycan biosynthesis	NA	NA	NA	NA	NA	NA
	map00561	Glycerolipid metabolism	NA	NA	NA	NA	5.71331e-28	NA
	map00562	Inositol phosphate metabolism	NA	NA	NA	NA	NA	NA
	map00563	Glycosylphosphatidylinositol(GPI)-anchor biosynthesis	0.0708634	0.258437	NA	0.00214422	NA	0.0104539
	map00564	Glycerophospholipid metabolism	0.256906	0.0532441	NA	0.0370283	NA	0.0109604
	map00565	Ether lipid metabolism	NA	NA	NA	NA	NA	NA
	map00590	Arachidonic acid metabolism	0.256906	0.258437	NA	0.554519	NA	0.694635
	map00591	Linoleic acid metabolism	0.256906	0.258437	NA	0.554519	NA	0.712297
	map00592	alpha-Linolenic acid metabolism	0.256906	0.258437	NA	0.554519	NA	0.694635
	map00600	Sphingolipid metabolism	NA	NA	2.52772e-06	NA	NA	NA
	map00900	Terpenoid backbone biosynthesis	NA	NA	NA	NA	NA	NA
	map00910	Nitrogen metabolism	NA	NA	NA	NA	NA	NA
	map01040	Biosynthesis of unsaturated fatty acids	NA	NA	NA	NA	NA	NA
	map01100	Metabolic pathways	0.281554	0.981081	0.729136	0.554519	0.00780455	0.419212
	map04010	MAPK signaling pathway	NA	NA	NA	NA	NA	NA
	map04012	ErbB signaling pathway	NA	NA	NA	NA	NA	NA
	map04020	Calcium signaling pathway	NA	NA	NA	NA	NA	NA
	map04062	Chemokine signaling pathway	NA	NA	NA	NA	NA	NA
	map04064	NF-kappa B signaling pathway	NA	NA	NA	NA	NA	NA
	map04070	Phosphatidylinositol signaling system	NA	NA	NA	NA	NA	NA
	map04080	Neuroactive ligand-receptor interaction	NA	NA	NA	NA	NA	NA
	map04140	Regulation of autophagy	0.0708634	0.258437	NA	0.00214422	NA	0.0104539
	map04270	Vascular smooth muscle contraction	NA	NA	NA	NA	NA	NA
	map04370	VEGF signaling pathway	NA	NA	NA	NA	NA	NA
	map04540	Gap junction	NA	NA	NA	NA	NA	NA
	map04650	Natural killer cell mediated cytotoxicity	NA	NA	NA	NA	NA	NA
	map04660	T cell receptor signaling pathway	NA	NA	NA	NA	NA	NA
	map04662	B cell receptor signaling pathway	NA	NA	NA	NA	NA	NA
	map04664	Fc epsilon RI signaling pathway	NA	NA	NA	NA	NA	NA
	map04666	Fc gamma R-mediated phagocytosis	NA	NA	NA	NA	NA	NA
	map04720	Long-term potentiation	NA	NA	NA	NA	NA	NA
	map04722	Neurotrophin signaling pathway	NA	NA	3.51044e-06	NA	NA	NA
	map04723	Retrograde endocannabinoid signaling	0.256906	0.227574	NA	0.0871882	NA	0.0125701
	map04724	Glutamatergic synapse	NA	NA	NA	NA	NA	NA
	map04725	Cholinergic synapse	NA	NA	NA	NA	NA	NA
	map04726	Serotonergic synapse	NA	NA	NA	NA	NA	NA
	map04728	Dopaminergic synapse	NA	NA	NA	NA	NA	NA
	map04730	Long-term depression	NA	NA	NA	NA	NA	NA
	map04912	GnRH signaling pathway	NA	NA	NA	NA	NA	NA
	map04916	Melanogenesis	NA	NA	NA	NA	NA	NA
	map04920	Adipocytokine signaling pathway	NA	NA	3.51044e-06	NA	NA	NA
	map04961	Endocrine and other factor-regulated calcium reabsorption	NA	NA	NA	NA	NA	NA
	map04970	Salivary secretion	NA	NA	NA	NA	NA	NA
	map04971	Gastric acid secretion	NA	NA	NA	NA	NA	NA
	map04972	Pancreatic secretion	NA	NA	NA	NA	NA	NA
	map04973	Carbohydrate digestion and absorption	NA	NA	NA	NA	NA	NA
	map04975	Fat digestion and absorption	NA	NA	NA	NA	1.75307e-25	NA
	map04976	Bile secretion	NA	NA	NA	NA	NA	NA
	map04977	Vitamin digestion and absorption	NA	NA	NA	NA	3.46155e-29	NA
